# Supplementary material for: Phytochemical Study of Eryngium cymosum F. Delaroche and the Inhibitory Capacity of Its Main Compounds on Two Glucose-Producing Pathway Enzymes
Source: Plants (Basel). 2022 Apr 5;11(7):992. doi: 10.3390/plants11070992 (PMC9002393; doi:10.3390/plants11070992)
Supplement: Supplementary file 1 [file plants-11-00992-s001.zip]

Archive with 1 entries (1 files):
- plants-1621393-supplementary.pdf
